# Supplementary material for: Safflower Seed Extract Attenuates the Development of Osteoarthritis by Blocking NF-κB Signaling
Source: Pharmaceuticals (Basel). 2021 Mar 12;14(3):258. doi: 10.3390/ph14030258 (PMC7999399; doi:10.3390/ph14030258)
Supplement: Supplementary file 1 [file pharmaceuticals-14-00258-s001.zip]

Archive with 5 entries (5 files):
- Supplementary tables.docx
- Supplementary figure 1.tif
- Supplementary figure 2.tif
- Supplementary figure 3.tif
- Supplementary figure 4.tif
